# Supplementary material for: Discovery of a Potent Antimicrobial Peptide Through Rational Design: A New Frontier in Pathogen Control
Source: Biomolecules. 2025 Jul 11;15(7):989. doi: 10.3390/biom15070989 (PMC12292521; doi:10.3390/biom15070989)
Supplement: Supplementary file 1 [file biomolecules-15-00989-s001.zip]

Archive with 1 entries (1 files):
- biomolecules-3685215-supplementary.pdf
